# Supplementary material for: Molecular characterization of the missing electron pathways for butanol synthesis in Clostridium acetobutylicum
Source: Nat Commun. 2022 Aug 10;13:4691. doi: 10.1038/s41467-022-32269-1 (PMC9365771; doi:10.1038/s41467-022-32269-1)
Supplement: Supplementary file 3 — Source Data [file 41467_2022_32269_MOESM3_ESM.xlsx]

## Sheet: Figure 3
	Analysis of CA_C0764 expression under acidogenesis and solventogenesis.
		Data for figure 3b
	Protein molecules/cell			Average	SD	mRNA molecules/cell			Average	SD
Acidogenesis	3342	3904	3567	3604.33	282.854	2.342	2.632	2.396	2.45667	0.154225
Solventogenesis	8148	8624	7934	8235.33	353.193	3.333	4.096	5.51	4.313	1.1046
		Protein molecules/cell	SD	mRNA molecules/cell	SD
Acidogenesis	3604	283	2.463	0.154
Solventogenesis	8235	353	4.318	1.105

## Sheet: Figure 4
		Purification and activity of the CaC0764-Strep-tag (Data for Figure 4a)
Strain	Fraction	Total volume (ml)	ferredoxine NADP+ reductase activity (with purified ferredoxine)
C. acetobutylicum Δ1502 pCSTLL-cac0764			Volume (mL)	ΔDO/min	ΔDO/min/mL	Volume (mL)	ΔDO/min	ΔDO/min/mL	(ΔDO/min/ml average )	dilution	(U/mL)	(U)	proteins (mg)	U/mg
	Streptomycine sulfate supernatant	22	0.05	0.039895	0.77						0.122417	2.69316	51.9	0.0518914
	Eluted fraction	2.8	0.15	0.0292	0.194667	0.2	0.0336	0.168	0.181333	1	0.0288288	0.0807207	0.0085	9.49656
	Fraction	Total volume (ml)	ferredoxine NAD+ reductase activity
			Volume (mL)	ΔDO/min	ΔDO/min/mL	Volume (mL)	ΔDO/min	ΔDO/min/mL	(ΔDO/min/ml average )	Dilution	(U/mL)	(U)	proteins (mg)	U/mg
	Eluted fraction	2.8	0.2	1.1e-05	5.5e-05	0.2	1.2e-05	6e-05	5.75e-05	1	9.24437e-06	2.58842e-05	0.0085	0.00304521
	Fraction	Total volume (ml)	NADH ferredoxine reductase activity
			Volume (mL)	ΔDO/min	ΔDO/min/mL	Volume (mL)	ΔDO/min	ΔDO/min/mL	(ΔDO/min/ml average )	Dilution	(U/mL)	(U)	proteins (mg)	U/mg
	Eluted fraction	2.8	0.2	2e-05	0.0001	0.3	2e-05	6.66667e-05	8.33333e-05	1	1.08085e-05	3.02637e-05	0.0085	0.00356044
	Fraction	Total volume (ml)	NADPH ferredoxine reductase activity
			Volume (mL)	ΔDO/min	ΔDO/min/mL	Volume (mL)	ΔDO/min	ΔDO/min/mL	(ΔDO/min/ml average )	Dilution	(U/mL)	(U)	proteins (mg)	U/mg
	Eluted fraction	2.8	0.15	0.1642	1.09467	0.3	0.3189	1.063	1.07883	1	0.171516	0.480244	0.0085	56.4993
		Purification of the Bcd-EtfB-Strep-tag-EtfA complex (Data for Figure 4b)
Strain	Fraction		ferredoxine NAD+ reductase activity
C. acetobutylicum Δ1502 pCSTLL-etafA-etafB-bcd cl7			Volume (mL)	ΔDO/min	ΔDO/min/mL	Volume (mL)	ΔDO/min	ΔDO/min/mL	Volume (mL)	ΔDO/min/min	ΔDO/mL	(ΔDO/min/ml average )	dilution	(U/mL)	(U)	proteins (mg)	U/mg
	crude extract	50	0.2	0.035844	0.17922	0.1	0.020126	0.20126				0.19024	1	0.0305852	1.52926	31.75	0.0481657
	Streptomycine sulfate supernatant	4.5	0.02	0.055321	2.76605	0.05	0.086511	1.73022				2.24813	1	0.361436	1.62646	31.1	0.0522979
	Flowthrough	50	0.2	0.033942	0.16971							0.169	1	0.0271704	1.35852	29.3	0.0463659
	Wash	7.5	0.2	-0.00049051	-0.00245255							0	1	0	0	0.001	0
	Eluted fraction	2.25	0.05	0.01117	0.2234	0.08	0.017753	0.221913	0.1	0.028111	0.28111	0.242141	1	0.0389294	0.0875911	0.037	2.36733
			ferredoxine NADP+ reductase activity
			Volume (mL)	ΔDO/min	ΔDO/min/mL	Volume (mL)	ΔDO/min	ΔDO/min/mL	Volume (mL)	ΔDO/min/min	ΔDO/mL	(ΔDO/min/Ml average )	dilution	(U/mL)	(U)	proteins (mg)	U/mg
	Eluted fraction	2.25	0.1	3.6e-05	0.00036	0.2	8.37e-05	0.0004185				0.00038925	1	6.18839e-05	0.000139239	0.037	0.00376321
			NADH ferredoxine reductase activity
			Volume (mL)	ΔDO/min	ΔDO/min/mL	Volume (mL)	ΔDO/min	ΔDO/min/mL	Volume (mL)	ΔDO/min/min	ΔDO/mL	(ΔDO/min/Ml average )	dilution	(U/mL)	(U)	proteins (mg)	U/mg
	Eluted fraction	2.25	0.1	0.00012409	0.0012409	0.2	0.00031912	0.0015956				0.00141825	1	0.000183949	0.000413886	0.037	0.0111861
			NADPH ferredoxine reductase activity
			Volume (mL)	ΔDO/min	ΔDO/min/mL	Volume (mL)	ΔDO/min	ΔDO/min/mL	Volume (mL)	ΔDO/min/min	ΔDO/mL	(ΔDO/min/Ml average )	dilution	(U/mL)	(U)	proteins (mg)	U/mg
	Eluted fraction	2.25	0.1	0.0014994	0.014994	0.2	0.001985	0.009925				0.0124595	1	0.00198084	0.000396169	0.037	0.0107073

## Sheet: Figure 5
Fig. 5: Construction of the MGCDcac1502-CA_C0764-408s::CT and MGCDcac1502-gltb181s::CT mutants: a) Schematic representation of the CA_C0764 gene with a group II intron inserted at position 408 on the sense strand of CA_C0764. b) PCR screening for the identification of putative CA_C0764-408s::CT mutants using gene-specific primers flanking the intron insertion site (lanes 2 to 5) (expected size 20…

## Sheet: Figure 6
					Delta1502 pCONS2.1-Flasks data (Fig 6a)
																		C° [g/L]
				C° [g/L]											Clone-Sample	Time of culture (h)	OD620 nm	Glucose	Lactate	Acetate	Acetoïne	Ethanol	Butyrate	Acetone	Butanol
	sample	Time of culture (h)	OD620 nm	Glucose	Lactate	Acetate	Acetoïne	Ethanol	Butyrate	Acetone	Butanol				Pcons2.1 Clone 8_T0	0	0.23	61.7406	0.0195109	2.61254	0.0660115	8.21438	0.04692	0.0589843	0.093927
	Pcons2.1 Clone 8_T0	0	0.23	61.7406	0.0195109	2.61254	0.0660115	8.21438	0.04692	0.0589843	0.093927				Pcons2.1 Clone 8_T4	120	0.74	19.312	0.68421	1.22121	2.04209	10.0668	0.419566	3.19668	8.7949
	Pcons2.1 Clone 8_T1	24.5	3.07	45.7961	0.163727	2.31531	0.729258	8.52602	0.559807	1.0582	2.66438
	Pcons2.1 Clone 8_T2	48.25	3.49	28.5974	0.565888	1.35251	1.73124	9.66182	0.263668	2.52847	6.47788				Pcons2.1 Clone 2_T0	0	0.28	60.2803	0.0344352	2.61967	0.0578286	8.12375	0.0447733	0.0462527	0.0668767
	Pcons2.1 Clone 8_T3	94	4.5	19.1601	0.681482	1.25217	2.17898	10.2157	0.417422	3.20799	8.80198				Pcons2.1 Clone 2_T4	120	1.42	23.4774	0.48055	1.38661	1.73123	9.48838	0.5309	2.86469	7.68308
	Pcons2.1 Clone 8_T4	120	0.74	19.312	0.68421	1.22121	2.04209	10.0668	0.419566	3.19668	8.7949
															Pcons2.1 Clone 3_T0	0	0.23	60.045	0.0449961	2.58941	0.0787223	9.44714	0	0.0801839	0.149745
															Pcons2.1 Clone 3_T4	120	0.56	19.6292	0.746372	1.17917	2.09327	11.5761	0.535051	2.90631	8.46921
															Pcons2.1 Clone 9_T0	0	0.19	60.3006	0.0305936	2.62276	0.0632084	8.22744	0.0600601	0.0486456	0.0694355
				C° [mM]											Pcons2.1 Clone 9_T6	166.5	2.48	21.753	0.20364	1.7844	1.4883	9.23023	1.06052	3.3164	7.77515
	sample	Time of culture (h)	OD620 nm	Glucose	Lactate	Acetate	Acetoïne	Ethanol	Butyrate	Acetone	Butanol
	Pcons2.1 Clone 8_T0	0	0.23	342.698	0.2166	43.5046	0.749279	178.31	0.532577	1.01557	1.26723				Pcons2.1 Clone 7_T0	0	0.18	60.4185	0.0303259	2.60082	0.0713209	7.68225	0	0.0770655	0.131793
	Pcons2.1 Clone 8_T1	24.5	3.07	254.197	1.81761	38.5551	8.27762	185.075	6.35422	18.2197	35.9468				Pcons2.1 Clone 7_T6	166.5	1.44	20.4367	0.254467	1.54984	1.90585	8.9815	1.10943	3.17055	8.19999
	Pcons2.1 Clone 8_T2	48.25	3.49	158.733	6.2822	22.5223	19.6509	209.73	2.99283	43.5343	87.3972
	Pcons2.1 Clone 8_T3	94	4.5	106.35	7.56547	20.8514	24.733	221.752	4.73805	55.234	118.753
	Pcons2.1 Clone 8_T4	120	0.74	107.194	7.59575	20.3359	23.1792	218.52	4.76238	55.0393	118.658				Clone-Sample	Lactate/Glucose (mol/mol)	Acetate/Glucose (mol/mol)	Acetoïne/Glucose (mol/mol)	Ethanol/Glucose (mol/mol)	Butyrate/Glucose (mol/mol)	Acetone/Glucose (mol/mol)	Butanol/Glucose (mol/mol)	(Acetone+Acetoin)/Glucose mol/mol
															Pcons2.1 Clone 8	0.0306515	-0.098377	0.0952656	0.163722	0.0179651	0.229508	0.498828	0.324773
															Pcons2.1 Clone 2	0.0237164	-0.100513	0.0930052	0.139048	0.0270182	0.237668	0.503381	0.330673
															Pcons2.1 Clone 3	0.0339535	-0.10468	0.101957	0.197533	0.0270791	0.217013	0.500709	0.31897
															Pcons2.1 Clone 9	0.00878315	-0.0652461	0.0756198	0.0975538	0.0530875	0.263085	0.486247	0.338705
															Pcons2.1 Clone 7	0.0109684	-0.0788595	0.0938539	0.12186	0.0567581	0.240121	0.490857	0.333975
															Average value	0.0216146	-0.0895351	0.0919403	0.143943	0.0363816	0.237479	0.496004	0.329419
net production															SD	0.0113613	0.0168225	0.00977937	0.0384925	0.0173758	0.0169198	0.00718027	0.00773525
				C° [g/L]
	sample	Time of culture (h)	OD	Glucose	Lactate	Acetate	Acetoïne	Ethanol	Butyrate	Acetone	Butanol
	Pcons2.1 Clone 8_T0	0	0.23	61.7406	0	2.61254	0	0	0	0	0
	Pcons2.1 Clone 8_T1	24.5	3.07	45.7961	0.144216	2.31531	0.663246	0.31164	0.512887	0.999216	2.57045
	Pcons2.1 Clone 8_T2	48.25	3.49	28.5974	0.546377	1.35251	1.66523	1.44744	0.216748	2.46949	6.38395
	Pcons2.1 Clone 8_T3	94	4.5	19.1601	0.661971	1.25217	2.11297	2.00131	0.370502	3.14901	8.70805
	Pcons2.1 Clone 8_T4	120	0.74	19.312	0.664699	1.22121	1.97608	1.8524	0.372646	3.1377	8.70097
				C° [mM]
	sample	Time of culture (h)	ODX20	Glucose	Lactate	Acetate	Acetoïne	Ethanol	Butyrate	Acetone	Butanol
	Pcons2.1 Clone 8_T0	0	4.6	342.698	0	43.5046	0	0	0	0	0
	Pcons2.1 Clone 8_T1	24.5	61.4	254.197	1.60101	38.5551	7.52834	6.76478	5.82165	17.2041	34.6796
	Pcons2.1 Clone 8_T2	48.25	69.8	158.733	6.0656	22.5223	18.9016	31.4196	2.46025	42.5187	86.13
	Pcons2.1 Clone 8_T3	94	90	106.35	7.34887	20.8514	23.9838	43.4425	4.20547	54.2184	117.486
	Pcons2.1 Clone 8_T4	120	14.8	107.194	7.37915	20.3359	22.4299	40.2101	4.22981	54.0237	117.39
				Delta1502 pCLFcac0764-Flasks data (Fig 6a)
																			C° [g/L]
					C° [g/L]											sample	Time of culture (h)	OD620 nm	Glucose	Lactate	Acetate	Acetoïne	Ethanol	Butyrate	Acetone	Butanol
		sample	Time of culture (h)	OD620 nm	Glucose	Lactate	Acetate	Acetoïne	Ethanol	Butyrate	Acetone	Butanol				pCLF-cac0764 Clone 3_T0	0	0.18	57.0583	0.127287	2.58692	0.0760493	7.43266	0.0506384	0	0.0645223
		pCLF-cac0764 Clone 4_T0	0	0.21	57.1486	0.0657614	2.5779	0.0857198	7.3415	0.0421576	0.0514439	0.129722				pCLF-cac0764 Clone 3_T6	285	0.65	32.7702	0.206767	2.44128	0.474484	7.76197	1.33122	0.751204	6.94872
		pCLF-cac0764 Clone 4 T0.5	24	0.8	50	0.12	2.425	0.179	7.432	0.451	0.11	2.175
		pCLF-cac0764 Clone 4 T1	68.5	1.53	40.0486	0.27369	2.1768	0.312102	7.54238	1.40199	0.189308	5.09783				pCLF-cac0764 Clone 4_T0	0	0.21	57.1486	0.0657614	2.5779	0.0857198	7.3415	0.0421576	0.0514439	0.129722
		pCLF-cac0764 Clone 4 T2	88.5	1.42	36.8512	0.382842	2.06014	0.338013	7.55437	1.23851	0.249573	6.27045				pCLF-cac0764 Clone 4_T6	285	0.39	28.5356	0.301315	1.988	0.628523	7.77166	1.21409	0.494701	9.18971
		pCLF-cac0764 Clone 4 T3	112.5	1.11	33.4844	0.322024	1.99403	0.394515	7.63075	1.06901	0.340335	7.59679
		pCLF-cac0764 Clone 4 T4	137	0.78	31.263	0.310496	2.01355	0.464053	7.73093	1.07248	0.41697	8.55428				pCLF-cac0764 Clone 5_T0	0	0.22	56.7035	0.069623	2.59229	0.0870264	7.47544	0.0439644	0.0516291	0.131569
		pCLF-cac0764 Clone 4 T5	160.5	0.31	28.7636	0.306116	1.97499	0.570484	7.73804	1.21146	0.472978	9.12656				pCLF-cac0764 Clone 5_T6	285	0.36	30.1865	0.282966	2.01122	0.555877	7.85905	1.34238	0.404635	8.51772
		pCLF-cac0764 Clone 4 T6	185	0.39	28.5356	0.301315	1.988	0.628523	7.77166	1.21409	0.494701	9.18971
																pCLF-cac0764 Clone 6_T0	0	0.2	56.394	0.058952	2.57647	0.0819215	7.56	0.0711958	0	0.101744
																pCLF-cac0764 Clone 6_T6	285	0.52	29.1965	0.338465	2.09246	0.734347	7.95755	1.21969	1.04417	7.72369
					C° [mM]
		sample	Time of culture (h)	OD620 nm	Glucose	Lactate	Acetate	Acetoïne	Ethanol	Butyrate	Acetone	Butanol
		pCLF-cac0764 Clone 4_T0	0	0.21	317.21	0.73005	42.9278	0.972983	159.362	0.47852	0.885742	1.75016
		pCLF-cac0764 Clone 4 T0.5	24	0.8	277.531	1.33218	40.3817	2.03178	161.327	5.11918	1.89394	29.3443				Clone-Sample	Lactate/Glucose (mol/mol)	Acetate/Glucose (mol/mol)	Acetoïne/Glucose (mol/mol)	Ethanol/Glucose (mol/mol)	Butyrate/Glucose (mol/mol)	Acetone/Glucose (mol/mol)	Butanol/Glucose (mol/mol)	(Acetone+Acetoin)/Glucose mol/mol
		pCLF-cac0764 Clone 4 T1	68.5	1.53	222.295	3.03837	36.2486	3.54259	163.723	15.9136	3.25944	68.7781				pCLF-cac0764 Clone 3	0.00640248	-0.017989	0.0335547	0.0508443	0.107846	0.0959861	0.689446	0.129541
		pCLF-cac0764 Clone 4 T2	88.5	1.42	204.547	4.25012	34.3059	3.8367	163.983	14.058	4.29706	84.5986				pCLF-cac0764 Clone 4	0.0161069	-0.0618495	0.0388033	0.0563765	0.0837778	0.048077	0.770203	0.0868803
		pCLF-cac0764 Clone 4 T3	112.5	1.11	185.859	3.57495	33.2051	4.47804	165.641	12.1341	5.85976	102.493				pCLF-cac0764 Clone 5	0.0157412	-0.0657392	0.0361659	0.0542495	0.100156	0.0413144	0.769269	0.0774802
		pCLF-cac0764 Clone 4 T4	137	0.78	173.529	3.44697	33.5301	5.26734	167.816	12.1734	7.17924	115.411				pCLF-cac0764 Clone 6	0.0201075	-0.0533883	0.0490672	0.0548143	0.0863752	0.119148	0.681675	0.168215
		pCLF-cac0764 Clone 4 T5	160.5	0.51	159.656	3.39834	32.888	6.47541	167.97	13.751	8.14356	123.132				Average value	0.0145895	-0.0497415	0.0393978	0.0540711	0.0945388	0.0761313	0.727648	0.115529
		pCLF-cac0764 Clone 4 T6	185	0.39	158.39	3.34505	33.1046	7.1342	168.7	13.7808	8.51758	123.984				SD	0.00580528	0.0217872	0.00679309	0.00233176	0.0114174	0.0376116	0.0487038	0.0417956
	net production
					C° [g/L]
		sample	Time of culture (h)	OD	Glucose	Lactate	Acetate	Acetoïne	Ethanol	Butyrate	Acetone	Butanol
		pCLF-cac0764 Clone 4_T0	0	0.21	57.1486	-0.0979656	2.5779	-0.643538	-1.18452	-0.517649	-1.00676	-2.53466
		pCLF-cac0764 Clone 4 T0.5	24	0.8	50	-0.043727	2.425	-0.550258	-1.09402	-0.108807	-0.9482	-0.48938
		pCLF-cac0764 Clone 4 T1	68.5	1.53	40.0486	0.109963	2.1768	-0.417156	-0.98364	0.842183	-0.868892	2.43345
		pCLF-cac0764 Clone 4 T2	88.5	1.42	36.8512	0.219115	2.06014	-0.391245	-0.97165	0.678703	-0.808627	3.60607
		pCLF-cac0764 Clone 4 T3	112.5	1.11	33.4844	0.158297	1.99403	-0.334743	-0.89527	0.509203	-0.717865	4.93241
		pCLF-cac0764 Clone 4 T4	137	0.78	31.263	0.146769	2.01355	-0.265205	-0.79509	0.512673	-0.64123	5.8899
		pCLF-cac0764 Clone 4 T5	160.5	0.51	28.7636	0.142389	1.97499	-0.158774	-0.78798	0.651653	-0.585222	6.46218
		pCLF-cac0764 Clone 4 T6	185	0.39	28.5356	0.137588	1.988	-0.100735	-0.75436	0.654283	-0.563499	6.52533
					C° [mM]
		sample	Time of culture (h)	ODX100	Glucose	Lactate	Acetate	Acetoïne	Ethanol	Butyrate	Acetone	Butanol
		pCLF-cac0764 Clone 4_T0	0	21	317.21	-1.08756	42.9278	-7.30463	-25.7124	-5.8757	-17.334	-34.1967
		pCLF-cac0764 Clone 4 T0.5	24	80	277.531	-0.485435	40.3817	-6.24583	-23.7479	-1.23504	-16.3258	-6.60254
		pCLF-cac0764 Clone 4 T1	68.5	153	222.295	1.22075	36.2486	-4.73503	-21.3519	9.5594	-14.9603	32.8312
		pCLF-cac0764 Clone 4 T2	88.5	142	204.547	2.4325	34.3059	-4.44092	-21.0916	7.70378	-13.9226	48.6518
		pCLF-cac0764 Clone 4 T3	112.5	111	185.859	1.75733	33.2051	-3.79958	-19.4337	5.77983	-12.3599	66.5463
		pCLF-cac0764 Clone 4 T4	137	78	173.529	1.62935	33.5301	-3.01027	-17.2591	5.81922	-11.0405	79.4644
		pCLF-cac0764 Clone 4 T5	160.5	51	159.656	1.58073	32.888	-1.8022	-17.1047	7.39674	-10.0761	87.1854
		pCLF-cac0764 Clone 4 T6	185	39	158.39	1.52743	33.1046	-1.14342	-16.3749	7.42659	-9.70212	88.0374
					Delta1502 pCLFbcdetfaetfb-Flasks data (Fig 6a)
																			C° [g/L]
					C° [g/L]											Clone-Sample	Time of culture (h)	OD620 nm	Glucose	Lactate	Acetate	Acetoïne	Ethanol	Butyrate	Acetone	Butanol
		sample	Time of culture (h)	OD620 nm	Glucose	Lactate	Acetate	Acetoïne	Ethanol	Butyrate	Acetone	Butanol				pCLF-bcd-etfa-etfb Clone 3 T0	0	0.19	59.9735	0.00828207	2.61628	0.0738484	7.77943	0.0707974	0	0.0325297
		pCLF-bcd-etfa-etfb Clone 8 T0	0	0.21	60.3375	0.0268639	2.61461	0	7.98802	0.088171	0	0.025				pCLF-bcd-etfa-etfb Clone 3 T5	141	1.01	17.5414	0.62634	0.979952	2.71769	9.47911	0.312721	2.72154	9.62558
		pCLF-bcd-etfa-etfb Clone 8 T1	23	2.15	52.3871	0.1	2.37204	0.345487	8.19186	0.282894	0.187489	0.781904
		pCLF-bcd-etfa-etfb Clone 8 T2	44.25	3.42	37.4517	0.23543	1.85538	1.09185	8.45226	0.481173	1.24901	4.805				pCLF-bcd-etfa-etfb Clone 7 T0	0	0.21	60.0201	0.00662674	2.59643	0.0740511	8.43694	0.0689365	0	0.0293656
		pCLF-bcd-etfa-etfb Clone 8 T3	72	4.26	25.2491	0.564959	1.60872	1.73211	9.03978	0.481728	2.03467	8.35788				pCLF-bcd-etfa-etfb Clone 7 T5	141	0.71	19.2164	0.703329	0.951199	2.60631	10.4754	0.313556	2.47697	9.45421
		pCLF-bcd-etfa-etfb Clone 8 T4	96	1.41	21.1091	0.351606	1.57478	1.79683	9.09332	0.50264	2.15197	9.0865
		pCLF-bcd-etfa-etfb Clone 8 T5	141	0.73	20.8951	0.379008	1.65075	1.79135	9.09838	0.51976	2.1674	9.20419				pCLF-bcd-etfa-etfb Clone 8 T0	0	0.21	60.3375	0.0268639	2.61461	0	7.98802	0.088171	0	0.025
																pCLF-bcd-etfa-etfb Clone 8 T5	141	0.73	20.8951	0.379008	1.65075	1.79135	9.59838	0.51976	2.1674	9.20419
																pCLF-bcd-etfa-etfb Clone 9 T0	0	0.24	60.5146	0.0221315	2.61264	0.0708827	8.30314	0.0734268	0	0.036
					C° [mM]											pCLF-bcd-etfa-etfb Clone 9 T5	141	0.66	19.9227	0.754763	0.973749	2.08141	10.2253	0.300076	2.44521	9.54232
		sample	Time of culture (h)	OD620 nm	Glucose	Lactate	Acetate	Acetoïne	Ethanol	Butyrate	Acetone	Butanol
		pCLF-bcd-etfa-etfb Clone 8 T0	0	0.21	334.911	0.298229	43.5391	0	173.396	1.00081	0	0.337291
		pCLF-bcd-etfa-etfb Clone 8 T1	23	2.15	290.781	1.11015	39.4998	3.92153	177.821	3.21106	3.22812	10.5492
		pCLF-bcd-etfa-etfb Clone 8 T2	44.25	3.42	207.88	2.61362	30.8962	12.3933	183.474	5.46167	21.505	64.8273				Clone-Sample	Lactate/Glucose (mol/mol)	Acetate/Glucose (mol/mol)	Acetoïne/Glucose (mol/mol)	Ethanol/Glucose (mol/mol)	Butyrate/Glucose (mol/mol)	Acetone/Glucose (mol/mol)	Butanol/Glucose (mol/mol)	(Acetone+Acetoin)/Glucose mol/mol	C Balance (%)
		pCLF-bcd-etfa-etfb Clone 8 T3	72	4.26	140.148	6.27189	26.7888	19.6607	196.227	5.46797	35.0322	112.761				pCLF-bcd-etfa-etfb Clone 3	0.0284984	-0.11569	0.127447	0.150212	0.011662	0.199051	0.549925	0.326499	91.9596
		pCLF-bcd-etfa-etfb Clone 8 T4	96	1.41	117.169	3.90335	26.2236	20.3953	197.389	5.70533	37.0518	122.592				pCLF-bcd-etfa-etfb Clone 7	0.0334066	-0.120962	0.12694	0.187337	0.0122626	0.188393	0.561843	0.315333	93.933
		pCLF-bcd-etfa-etfb Clone 8 T5	141	0.73	115.981	4.20755	27.4887	20.3331	197.499	5.89966	37.3175	124.18				pCLF-bcd-etfa-etfb Clone 8	0.0174679	-0.0733115	0.0928981	0.153106	0.0223819	0.170538	0.566085	0.263436	90.0534
																pCLF-bcd-etfa-etfb Clone 9	0.0353127	-0.121125	0.101312	0.177579	0.011421	0.186948	0.569658	0.28826	91.5222
																Average value	0.0286714	-0.107772	0.112149	0.167058	0.0144319	0.186233	0.561878	0.298382
																SD	0.00800159	0.023112	0.0177092	0.0182608	0.00531181	0.0117733	0.00858494	0.0282936
	net production
					C° [g/L]
		sample	Time of culture (h)	OD	Glucose	Lactate	Acetate	Acetoïne	Ethanol	Butyrate	Acetone	Butanol
		pCLF-bcd-etfa-etfb Clone 8 T0	0	0.21	60.3375	0.007353	2.61461	-0.0660115	-0.22636	0.041251	-0.0589843	-0.068927
		pCLF-bcd-etfa-etfb Clone 8 T1	23	2.15	52.3871	0.0804891	2.37204	0.279475	-0.02252	0.235974	0.128505	0.687977
		pCLF-bcd-etfa-etfb Clone 8 T2	44.25	3.42	37.4517	0.215919	1.85538	1.02584	0.23788	0.434253	1.19003	4.71107
		pCLF-bcd-etfa-etfb Clone 8 T3	72	4.26	25.2491	0.545448	1.60872	1.6661	0.8254	0.434808	1.97569	8.26395
		pCLF-bcd-etfa-etfb Clone 8 T4	96	1.41	21.1091	0.332095	1.57478	1.73082	0.87894	0.45572	2.09299	8.99257
		pCLF-bcd-etfa-etfb Clone 8 T5	141	0.73	20.8951	0.359497	1.65075	1.72534	0.884	0.47284	2.10842	9.11026
					C° [mM]
		sample	Time of culture (h)	ODX25	Glucose	Lactate	Acetate	Acetoïne	Ethanol	Butyrate	Acetone	Butanol
		pCLF-bcd-etfa-etfb Clone 8 T0	0	5.25	334.911	0.0816293	43.5391	-0.749279	-4.91361	0.468229	-1.01557	-0.929938
		pCLF-bcd-etfa-etfb Clone 8 T1	23	53.75	290.781	0.893549	39.4998	3.17225	-0.488843	2.67848	2.21255	9.28193
		pCLF-bcd-etfa-etfb Clone 8 T2	44.25	85.5	207.88	2.39702	30.8962	11.644	5.16367	4.92909	20.4894	63.5601
		pCLF-bcd-etfa-etfb Clone 8 T3	72	106.5	140.148	6.05529	26.7888	18.9114	17.917	4.93539	34.0166	111.494
		pCLF-bcd-etfa-etfb Clone 8 T4	96	35.25	117.169	3.68675	26.2236	19.6461	19.0792	5.17276	36.0363	121.325
		pCLF-bcd-etfa-etfb Clone 8 T5	141	18.25	115.981	3.99095	27.4887	19.5839	19.189	5.36708	36.3019	122.912
									Delta1502 Delta gltB-Flasks data (Fig 6b)
																			C° [g/L]
					C° [g/L]											sample	Time of culture (h)	OD620 nm	Glucose	Lactate	Acetate	Acetoïne	Ethanol	Butyrate	Acetone	Butanol
		sample	Time of culture (h)	OD620 nm	Glucose	Lactate	Acetate	Acetoïne	Ethanol	Butyrate	Acetone	Butanol				Delta1502 Delta gltB Clone 2_T0	0	0.22	60.3971	0.0109989	2.6778	0.0726042	0	0.177045	0.04	0.12
		Delta1502 Delta gltB Clone 8_T0	0	0.17	60.4067	0.0087553	2.66574	0	0	0.120212	0.04	0.115				Delta1502 Delta gltB Clone 2_T3	96	1.22	16.1838	0.340422	1.34746	2.57216	1.22305	0.55671	2.89997	9.65363
		Delta1502 Delta gltB Clone 8_T1	48.5	3.4	38.6786	0.224735	1.75189	1.58543	0.721	0.530795	1.14514	4.37267
		Delta1502 Delta gltB Clone 8_T2	71.5	5.19	23.7006	0.445354	1.3288	2.56208	1.47346	0.412201	1.97924	7.99736				Delta1502 Delta gltB Clone 3_T0	0	0.16	60.6631	0.0063776	2.66781	0	0	0.113369	0.02	0.102
		Delta1502 Delta gltB Clone 8_T3	96	2.55	17.1951	0.507753	1.24527	2.73246	1.41871	0.659882	2.61119	9.54267				Delta1502 Delta gltB Clone 3_T3	96	1.74	16.9463	0.437447	1.30552	2.73768	1.43936	0.670843	2.76291	9.57661
		Delta1502 Delta gltB Clone 8_T4	119.5	1.36	16.9877	0.499602	1.25856	2.75111	1.3962	0.714431	2.62911	9.60741
																Delta1502 Delta gltB Clone 5_T0	0	0.18	60.334	0.00993693	2.67255	0	0	0.133463	0.05	0.14
																Delta1502 Delta gltB Clone 5_T2	96	2.5	14.1369	0.603794	1.14237	2.75681	2.31288	0.537497	2.89748	10.15
					C° [mM]											Delta1502 Delta gltB Clone 6_T0	0	0.16	59.2174	0.0409537	2.67545	0.0707229	0	0.141754	0.02	0.105
		sample	Time of culture (h)	OD620 nm	Glucose	Lactate	Acetate	Acetoïne	Ethanol	Butyrate	Acetone	Butanol				Delta1502 Delta gltB Clone 6_T3	96	2.07	14.2306	0.51918	1.15414	3.05609	2.50044	0.577479	2.83017	9.89336
		Delta1502 Delta gltB Clone 8_T0	0	0.17	335.295	0.0971969	44.3905	0	0	1.36449	0.688705	1.55154
		Delta1502 Delta gltB Clone 8_T1	48.5	3.4	214.69	2.49489	29.1729	17.9958	15.6508	6.02491	19.7166	58.9945				Delta1502 Delta gltB Clone 8_T0	0	0.17	60.4067	0.0087553	2.66574	0	0	0.120212	0.04	0.115
		Delta1502 Delta gltB Clone 8_T2	71.5	5.19	131.553	4.94409	22.1275	29.0815	31.9845	4.67879	34.0778	107.897				Delta1502 Delta gltB Clone 8_T3	119.5	1.36	16.9877	0.499602	1.25856	2.75111	1.3962	0.714431	2.92911	9.60741
		Delta1502 Delta gltB Clone 8_T3	96	2.55	95.4435	5.63681	20.7365	31.0154	30.796	7.49015	44.9585	128.746
		Delta1502 Delta gltB Clone 8_T4	119.5	1.36	94.2922	5.54633	20.9578	31.2271	30.3074	8.10932	45.267	129.62
																Clone-Sample	Lactate/Glucose (mol/mol)	Acetate/Glucose (mol/mol)	Acetoïne/Glucose (mol/mol)	Ethanol/Glucose (mol/mol)	Butyrate/Glucose (mol/mol)	Acetone/Glucose (mol/mol)	Butanol/Glucose (mol/mol)	(Acetone+Acetoin)/Glucose mol/mol
																Delta1502 Delta gltB Clone 2	0.0145776	-0.0902675	0.115638	0.103734	0.0175646	0.200749	0.524501	0.316387
																Delta1502 Delta gltB Clone 3	0.0192923	-0.0934853	0.128093	0.123468	0.0260836	0.194719	0.527175	0.322812
																Delta1502 Delta gltB Clone 5	0.0251508	-0.0993686	0.122062	0.187746	0.0178893	0.191289	0.527061	0.313352
																Delta1502 Delta gltB Clone 6	0.0207985	-0.10145	0.135738	0.208431	0.0198115	0.193862	0.529256	0.3296
																Delta1502 Delta gltB Clone 8	0.0221182	-0.0972279	0.129604	0.120587	0.0279935	0.206504	0.531787	0.336108
	net production															Average value	0.0203875	-0.0963599	0.126227	0.148793	0.0218685	0.197425	0.527956	0.323652
					C° [g/L]											SD	0.00389897	0.00450278	0.00766195	0.0462095	0.00484435	0.00614707	0.00272532	0.00935562
		sample	Time of culture (h)	OD	Glucose	Lactate	Acetate	Acetoïne	Ethanol	Butyrate	Acetone	Butanol
		Delta1502 Delta gltB Clone 8_T0	0	0.17	60.4067	#REF!	2.66574	#REF!	#REF!	#REF!	#REF!	#REF!
		Delta1502 Delta gltB Clone 8_T1	48.5	3.4	38.6786	#REF!	1.75189	#REF!	#REF!	#REF!	#REF!	#REF!
		Delta1502 Delta gltB Clone 8_T2	71.5	5.19	23.7006	#REF!	1.3288	#REF!	#REF!	#REF!	#REF!	#REF!
		Delta1502 Delta gltB Clone 8_T3	96	2.55	17.1951	#REF!	1.24527	#REF!	#REF!	#REF!	#REF!	#REF!
		Delta1502 Delta gltB Clone 8_T4	119.5	1.36	16.9877	#REF!	1.25856	#REF!	#REF!	#REF!	#REF!	#REF!
					C° [mM]
		sample	Time of culture (h)	ODX25	Glucose	Lactate	Acetate	Acetoïne	Ethanol	Butyrate	Acetone	Butanol
		Delta1502 Delta gltB Clone 8_T0	0	4.25	335.295	#REF!	44.3905	#REF!	#REF!	#REF!	#REF!	#REF!
		Delta1502 Delta gltB Clone 8_T1	48.5	85	214.69	#REF!	29.1729	#REF!	#REF!	#REF!	#REF!	#REF!
		Delta1502 Delta gltB Clone 8_T2	71.5	129.75	131.553	#REF!	22.1275	#REF!	#REF!	#REF!	#REF!	#REF!
		Delta1502 Delta gltB Clone 8_T3	96	63.75	95.4435	#REF!	20.7365	#REF!	#REF!	#REF!	#REF!	#REF!
		Delta1502 Delta gltB Clone 8_T4	119.5	34	94.2922	#REF!	20.9578	#REF!	#REF!	#REF!	#REF!	#REF!
								Delta1502 Delta gltB-Flasks data (Fig 6b)
																		C° [g/L]
				C° [g/L]											sample	Time of culture (h)	OD620 nm	Glucose	Lactate	Acetate	Acetoïne	Ethanol	Butyrate	Acetone	Butanol
	sample	Time of culture (h)	OD620 nm	Glucose	Lactate	Acetate	Acetoïne	Ethanol	Butyrate	Acetone	Butanol				Delta1502 Delta gltB Clone 2_T0	0	0.22	60.3971	0.0109989	2.6778	0.0726042	0	0.177045	0.04	0.12
	Delta1502 Delta gltB Clone 8_T0	0	0.17	60.4067	0.0087553	2.66574	0	0	0.120212	0.04	0.115				Delta1502 Delta gltB Clone 2_T3	96	1.22	16.1838	0.340422	1.34746	2.57216	1.22305	0.55671	2.89997	9.65363
	Delta1502 Delta gltB Clone 8_T1	48.5	3.4	38.6786	0.224735	1.75189	1.58543	0.721	0.530795	1.14514	4.37267
	Delta1502 Delta gltB Clone 8_T2	71.5	5.19	23.7006	0.445354	1.3288	2.56208	1.47346	0.412201	1.97924	7.99736				Delta1502 Delta gltB Clone 3_T0	0	0.16	60.6631	0.0063776	2.66781	0	0	0.113369	0.02	0.102
	Delta1502 Delta gltB Clone 8_T3	96	2.55	17.1951	0.507753	1.24527	2.73246	1.41871	0.659882	2.61119	9.54267				Delta1502 Delta gltB Clone 3_T3	96	1.74	16.9463	0.437447	1.30552	2.73768	1.43936	0.670843	2.76291	9.57661
	Delta1502 Delta gltB Clone 8_T4	119.5	1.36	16.9877	0.499602	1.25856	2.75111	1.3962	0.714431	2.62911	9.60741
															Delta1502 Delta gltB Clone 5_T0	0	0.18	60.334	0.00993693	2.67255	0	0	0.133463	0.05	0.14
															Delta1502 Delta gltB Clone 5_T2	96	2.5	14.1369	0.603794	1.14237	2.75681	2.31288	0.537497	2.89748	10.15
				C° [mM]											Delta1502 Delta gltB Clone 6_T0	0	0.16	59.2174	0.0409537	2.67545	0.0707229	0	0.141754	0.02	0.105
	sample	Time of culture (h)	OD620 nm	Glucose	Lactate	Acetate	Acetoïne	Ethanol	Butyrate	Acetone	Butanol				Delta1502 Delta gltB Clone 6_T3	96	2.07	14.2306	0.51918	1.15414	3.05609	2.50044	0.577479	2.83017	9.89336
	Delta1502 Delta gltB Clone 8_T0	0	0.17	335.295	0.0971969	44.3905	0	0	1.36449	0.688705	1.55154
	Delta1502 Delta gltB Clone 8_T1	48.5	3.4	214.69	2.49489	29.1729	17.9958	15.6508	6.02491	19.7166	58.9945				Delta1502 Delta gltB Clone 8_T0	0	0.17	60.4067	0.0087553	2.66574	0	0	0.120212	0.04	0.115
	Delta1502 Delta gltB Clone 8_T2	71.5	5.19	131.553	4.94409	22.1275	29.0815	31.9845	4.67879	34.0778	107.897				Delta1502 Delta gltB Clone 8_T3	119.5	1.36	16.9877	0.499602	1.25856	2.75111	1.3962	0.714431	2.92911	9.60741
	Delta1502 Delta gltB Clone 8_T3	96	2.55	95.4435	5.63681	20.7365	31.0154	30.796	7.49015	44.9585	128.746
	Delta1502 Delta gltB Clone 8_T4	119.5	1.36	94.2922	5.54633	20.9578	31.2271	30.3074	8.10932	45.267	129.62
															Clone-Sample	Lactate/Glucose (mol/mol)	Acetate/Glucose (mol/mol)	Acetoïne/Glucose (mol/mol)	Ethanol/Glucose (mol/mol)	Butyrate/Glucose (mol/mol)	Acetone/Glucose (mol/mol)	Butanol/Glucose (mol/mol)	(Acetone+Acetoin)/Glucose mol/mol
															Delta1502 Delta gltB Clone 2	0.0145776	-0.0902675	0.115638	0.103734	0.0175646	0.200749	0.524501	0.316387
															Delta1502 Delta gltB Clone 3	0.0192923	-0.0934853	0.128093	0.123468	0.0260836	0.194719	0.527175	0.322812
															Delta1502 Delta gltB Clone 5	0.0251508	-0.0993686	0.122062	0.187746	0.0178893	0.191289	0.527061	0.313352
															Delta1502 Delta gltB Clone 6	0.0207985	-0.10145	0.135738	0.208431	0.0198115	0.193862	0.529256	0.3296
															Delta1502 Delta gltB Clone 8	0.0221182	-0.0972279	0.129604	0.120587	0.0279935	0.206504	0.531787	0.336108
net production															Average value	0.0203875	-0.0963599	0.126227	0.148793	0.0218685	0.197425	0.527956	0.323652
				C° [g/L]											SD	0.00389897	0.00450278	0.00766195	0.0462095	0.00484435	0.00614707	0.00272532	0.00935562
	sample	Time of culture (h)	OD	Glucose	Lactate	Acetate	Acetoïne	Ethanol	Butyrate	Acetone	Butanol
	Delta1502 Delta gltB Clone 8_T0	0	0.17	60.4067	-0.0107556	2.66574	-0.0660115	-8.21438	0.073292	-0.0189843	0.021073
	Delta1502 Delta gltB Clone 8_T1	48.5	3.4	38.6786	0.205224	1.75189	1.51942	-7.49338	0.483875	1.08616	4.27874
	Delta1502 Delta gltB Clone 8_T2	71.5	5.19	23.7006	0.425843	1.3288	2.49607	-6.74092	0.365281	1.92026	7.90343
	Delta1502 Delta gltB Clone 8_T3	96	2.55	17.1951	0.488242	1.24527	2.66645	-6.79567	0.612962	2.55221	9.44874
	Delta1502 Delta gltB Clone 8_T4	119.5	1.36	16.9877	0.480091	1.25856	2.6851	-6.81818	0.667511	2.57013	9.51348
				C° [mM]
	sample	Time of culture (h)	ODX25	Glucose	Lactate	Acetate	Acetoïne	Ethanol	Butyrate	Acetone	Butanol
	Delta1502 Delta gltB Clone 8_T0	0	4.25	335.295	-0.119403	44.3905	-0.749279	-178.31	0.831918	-0.326865	0.284309
	Delta1502 Delta gltB Clone 8_T1	48.5	85	214.69	2.27829	29.1729	17.2465	-162.659	5.49234	18.701	57.7272
	Delta1502 Delta gltB Clone 8_T2	71.5	129.75	131.553	4.72749	22.1275	28.3322	-146.325	4.14621	33.0623	106.63
	Delta1502 Delta gltB Clone 8_T3	96	63.75	95.4435	5.42021	20.7365	30.2662	-147.514	6.95757	43.9429	127.479
	Delta1502 Delta gltB Clone 8_T4	119.5	34	94.2922	5.32973	20.9578	30.4778	-148.003	7.57674	44.2515	128.352
				Delta 1502 Delta CAC0764-Flasks data (Fig 6b)
																		C° [g/L]
															Clone-Sample	Time of culture (h)	OD620 nm	Glucose	Lactate	Acetate	Acetoïne	Ethanol	Butyrate	Acetone	Butanol
				C° [g/L]											D1502-0 cac0764-408 T0	0	0.117	51.4	0.03	2.55	0	0.82	0.29	0.12	0.21
	sample	Time of culture (h)	OD620 nm	Glucose	Lactate	Acetate	Acetoïne	Ethanol	Butyrate	Acetone	Butanol				D1502-0 cac0764-408 T6	131.5	1.11	8.2	0.33	1.73	3.2	2.92	0.53	6.35	8.68
	D1502-0 cac0764-408 T0	0	0.117	51.4	0.03	2.55	0	0.82	0.29	0.12	0.21
	D1502-0 cac0764-408 T1	24	1.05	45.75	0.08	2.66	0.44	0.92	1.76	0.61	1.03				D1502-1 cac0764-408 T0	0	0.108	58.7708	0	2.60202	0	0.88732	0.27252	0.09	0.15
	D1502-0 cac0764-408 T2	48	3.24	37.95	0.16	2.4	1.09	1.21	1.19	1.8	2.9				D1502-1 cac0764-408 T7	192	1.145	6.70942	0.56949	1.47784	3.18759	2.45123	0.58932	6.77577	8.86019
	D1502-0 cac0764-408 T3	71.5	3.88	28.47	0.19	2.25	1.74	1.49	1	3.12	4.58
	D1502-0 cac0764-408 T4	90.5	3.96	17.61	0.23	1.66	2.03	1.97	0.54	4.89	6.64				D1502-2 cac0764-408 T0	0	0.03	60.4458	0.0449735	2.56805	0.128782	0.137221	0.105	0.08	0.14
	D1502-0 cac0764-408 T5	107.5	1.85	8.9	0.28	1.6	3.16	2.9	0.56	6.1	8.48				D1502-2 cac0764-408 T8	234.25	1.18	10.6222	0.261079	2.0609	2.14394	1.34237	0.63449	6.25902	7.81492
	D1502-0 cac0764-408 T6	131.5	1.11	8.2	0.33	1.73	3.2	2.92	0.53	6.35	8.68
															D1502-3 cac0764-408 T0	0	0.03	60.7245	0.0473373	2.58161	0.149818	0.110973	0.095	0.062	0.116
															D1502-3 cac0764-408 T8	234.25	1.34	12.7668	0.305096	2.14206	2.14606	1.31017	0.576741	5.95128	7.51157
				C° [mM]
	sample	Time of culture (h)	OD620 nm	Glucose	Lactate	Acetate	Acetoïne	Ethanol	Butyrate	Acetone	Butanol
	D1502-0 cac0764-408 T0	0	0.117	285.302	0.333045	42.4632	0	17.7998	3.29171	2.06612	2.83324
	D1502-0 cac0764-408 T1	24	1.05	253.941	0.888119	44.2949	4.99432	19.9705	19.9773	10.5028	13.8964				Clone-Sample	Lactate/Glucose (mol/mol)	Acetate/Glucose (mol/mol)	Acetoïne/Glucose (mol/mol)	Ethanol/Glucose (mol/mol)	Butyrate/Glucose (mol/mol)	Acetone/Glucose (mol/mol)	Butanol/Glucose (mol/mol)	(Acetone+Acetoin)/Glucose mol/mol
	D1502-0 cac0764-408 T2	48	3.24	210.646	1.77624	39.9654	12.3723	26.2655	13.5074	30.9917	39.1257				D1502-0 cac0764-408	0.013587	-0.0569444	0.151515	0.182292	0.0113636	0.447557	0.476914	0.599073
	D1502-0 cac0764-408 T3	71.5	3.88	158.026	2.10928	37.4675	19.7503	32.3435	11.3507	53.719	61.7917				D1502-1 cac0764-408	0.021402	-0.0647801	0.125238	0.112649	0.0124468	0.398548	0.406961	0.523786
	D1502-0 cac0764-408 T4	90.5	3.96	97.7464	2.55334	27.6427	23.042	42.7629	6.1294	84.1942	89.5845				D1502-2 cac0764-408	0.00848625	-0.0305367	0.0827302	0.0907062	0.0217377	0.384883	0.374697	0.467614
	D1502-0 cac0764-408 T5	107.5	1.85	49.4005	3.10842	26.6436	35.8683	62.9504	6.35641	105.028	114.409				D1502-3 cac0764-408	0.0105158	-0.0274962	0.0851423	0.0937701	0.0205469	0.381109	0.375107	0.466251
	D1502-0 cac0764-408 T6	131.5	1.11	45.5151	3.66349	28.8084	36.3224	63.3846	6.01589	109.332	117.107				Average value	0.0134977	-0.0449394	0.111156	0.119854	0.0165238	0.403024	0.40842	0.514181
															SD	0.00567137	0.0187036	0.033226	0.0427408	0.00537334	0.0306193	0.0480994	0.0626222
				C° [g/L]
	sample	Time of culture (h)	OD	Glucose	Lactate	Acetate	Acetoïne	Ethanol	Butyrate	Acetone	Butanol
	D1502-0 cac0764-408 T0	0	0.117	51.4	-0.133727	2.55	-0.729258	-7.70602	-0.269807	-0.9382	-2.45438
	D1502-0 cac0764-408 T1	24	1.05	45.75	-0.083727	2.66	-0.289258	-7.60602	1.20019	-0.4482	-1.63438
	D1502-0 cac0764-408 T2	48	3.24	37.95	-0.003727	2.4	0.360742	-7.31602	0.630193	0.7418	0.23562
	D1502-0 cac0764-408 T3	71.5	3.88	28.47	0.026273	2.25	1.01074	-7.03602	0.440193	2.0618	1.91562
	D1502-0 cac0764-408 T4	90.5	3.96	17.61	0.066273	1.66	1.30074	-6.55602	-0.019807	3.8318	3.97562
	D1502-0 cac0764-408 T5	107.5	1.85	8.9	0.116273	1.6	2.43074	-5.62602	0.000193	5.0418	5.81562
	D1502-0 cac0764-408 T6	131.5	1.11	8.2	0.166273	1.73	2.47074	-5.60602	-0.029807	5.2918	6.01562
				C° [mM]
	sample	Time of culture (h)	ODX25	Glucose	Lactate	Acetate	Acetoïne	Ethanol	Butyrate	Acetone	Butanol
	D1502-0 cac0764-408 T0	0	2.925	285.302	-1.48457	42.4632	-8.27762	-167.275	-3.06251	-16.1536	-33.1136
	D1502-0 cac0764-408 T1	24	26.25	253.941	-0.929494	44.2949	-3.28329	-165.104	13.6231	-7.71694	-22.0505
	D1502-0 cac0764-408 T2	48	81	210.646	-0.0413753	39.9654	4.09469	-158.809	7.15316	12.772	3.1789
	D1502-0 cac0764-408 T3	71.5	97	158.026	0.291669	37.4675	11.4727	-152.731	4.99652	35.4993	25.8448
	D1502-0 cac0764-408 T4	90.5	99	97.7464	0.735729	27.6427	14.7644	-142.312	-0.224824	65.9745	53.6376
	D1502-0 cac0764-408 T5	107.5	46.25	49.4005	1.2908	26.6436	27.5907	-122.124	0.00219069	86.8079	78.4622
	D1502-0 cac0764-408 T6	131.5	27.75	45.5151	1.84588	28.8084	28.0447	-121.69	-0.338331	91.1123	81.1606
	Average values and standard deviation						Statistical analysis (Student'T Test) and p values
			Data for figure 6b
		MGCDcac1502 pCONS2.1	MGCDcac1502 pCLFCA_C0764	MGCDcac1502 pCLFbcd etfb etfa				MGCDcac1502 pCONS2.1	MGCDcac1502 pCLFCA_C0764	MGCDcac1502 pCLFbcd etfb etfa
	Ethanol/Glucose (mol/mol)	0.143943	0.0540711	0.167058			Ethanol/Glucose (mol/mol)	0.163722	0.0508443	0.150212
	sd	0.0384925	0.00233176	0.0182608				0.139048	0.0563765	0.187337
	Butyrate/Glucose (mol/mol)	0.0363816	0.0945388	0.0144319				0.197533	0.0542495	0.153106
	sd	0.0173758	0.0114174	0.00531181				0.0975538	0.0548143	0.177579
	(Acetone + Acetoin)/Glucose (mol/mol)	0.329419	0.115529	0.298382				0.12186
	sd	0.00773525	0.0417956	0.0282936			p value		0.00249017	0.309608
	Butanol/Glucose (mol/mol)	0.496004	0.727648	0.561878			Butyrate/Glucose (mol/mol)	0.0179651	0.107846	0.011662
	sd	0.00718027	0.0487038	0.00858494				0.0270182	0.0837778	0.0122626
								0.0270791	0.100156	0.0223819
								0.0530875	0.0863752	0.011421
								0.0567581
			Data for figure 6a				p value		0.000708083	0.0468996
		MGCDcac1502	MGCcac1502 gltB181s::CT	MGCDcac1502 CA_C0764 408s::CT			(Acetone + Acetoin)/Glucose (mol/mol)	0.324773	0.129541	0.326499
	Ethanol/Glucose (mol/mol)	0.135656	0.148793	0.119854				0.330673	0.0868803	0.315333
	sd	0.0168882	0.0462095	0.0427408				0.31897	0.0774802	0.263436
	Butyrate/Glucose (mol/mol)	0.0197315	0.0218685	0.0165238				0.338705	0.168215	0.28826
	sd	0.0104611	0.00484435	0.00537334				0.333975
							pvalue		8.98636e-06	0.0487356
	(Acetone + Acetoin)/Glucose (mol/mol)	0.338673	0.323652	0.514181			Butanol/Glucose (mol/mol)	0.498828	0.689446	0.549925
	sd	0.02494	0.00935562	0.0626222				0.503381	0.770203	0.561843
	Butanol/Glucose (mol/mol)	0.540406	0.527956	0.40842				0.500709	0.769269	0.566085
	sd	0.0194144	0.00272532	0.0480994				0.486247	0.681675	0.569658
								0.490857
							pvalue		1.38723e-05	4.65864e-06
								MGCDcac1502	MGCcac1502 gltB181s::CT+H16	MGCDcac1502 CA_C0764 408s::CT
							Ethanol/Glucose (mol/mol)	0.125349	0.103734	0.182292
								0.158714	0.123468	0.112649
								0.121021	0.187746	0.0907062
								0.13754	0.208431	0.0937701
									0.120587
							pvalue		0.609552	0.517331
							Butyrate/Glucose (mol/mol)	0.0175158	0.0175646	0.0113636
								0.0346424	0.0260836	0.0124468
								0.0101841	0.0178893	0.0217377
								0.0165838	0.0198115	0.0205469
									0.0279935
							pvalue		0.693926	0.605068
							(Acetone + Acetoin)/Glucose (mol/mol)	0.349105	0.316387	0.599073
								0.302111	0.322812	0.523786
								0.345455	0.313352	0.467614
								0.358022	0.3296	0.466251
									0.336108
							pvalue		0.248555	0.00200026
							Butanol/Glucose (mol/mol)	0.538833	0.524501	0.476914
								0.515235	0.527175	0.406961
								0.545499	0.527061	0.374697
								0.562057	0.529256	0.375107
									0.531787
							pvalue		0.192656	0.00224525

## Sheet: Figure 7
			Data for Figure 7
Strain	Fraction	NADPH ferredoxine reductase activity
C. acetobutylicum Δ1502		Volume (mL)	ΔDO/min	ΔDO/min/mL	Volume (mL)	ΔDO/min	ΔDO/min/mL	Volume (mL)	ΔDO/min	ΔDO/min/mL	(ΔDO/min/ml average )	dilution	(U/mL)	proteins (mg/ml)	U/mg
	Crude extract culture 1	0.02	0.049	2.45	0.04	0.1039	2.5975	0.06	0.148	2.46667	2.50472		0.324867	1.586	0.204834
	Crude extract culture 2	0.02	0.064	3.2	0.04	0.1236	3.09	0.06	0.239	3.98333	3.42444		0.444156	2.592	0.171357
															0.188095
Strain	Fraction	Ferredoxine NADP+ reductase activity
C. acetobutylicum Δ1502		Volume (mL)	ΔDO/min	ΔDO/min/mL	Volume (mL)	ΔDO/min	ΔDO/min/mL	Volume (mL)	ΔDO/min	ΔDO/min/mL	(ΔDO/min/ml average )	dilution	(U/mL)	proteins (mg/ml)	U/mg
	Crude extract culture 1	0.02	0.0048	0.24	0.04	0.0133	0.3325	0.06	0.023	0.383333	0.318611		0.0506536	1.586	0.031938
	Crude extract culture 2	0.02	0.0088	0.44	0.04	0.0198	0.495	0.06	0.0293	0.488333	0.474444		0.0754284	2.592	0.0291005
															0.0305192
Strain	Fraction	NADPH ferredoxine reductase activity
C. acetobutylicum Δ1502 -CA_C0764-408s::CT		Volume (mL)	ΔDO/min	ΔDO/min/mL	Volume (mL)	ΔDO/min	ΔDO/min/mL	Volume (mL)	ΔDO/min	ΔDO/min/mL	(ΔDO/min/ml average )	dilution	(U/mL)	proteins (mg/ml)	U/mg
	Crude extract culture 1	0.06	0.00212	0.0353333	0.08	0.00209	0.026125	0.1	0.00334	0.0334	0.0316194	1	0.0041011	2.101	0.00195197
	Crude extract culture 2	0.06	0.00254	0.0423333	0.08	0.00282	0.03525	0.1	0.00388	0.0388	0.0387944	1	0.0050317	2.92	0.00172319
															0.00183758
Strain	Fraction	ferredoxine NADP+ reductase activity
C. acetobutylicum Δ1502 -CA_C0764-408s::CT		Volume (mL)	ΔDO/min	ΔDO/min/mL	Volume (mL)	ΔDO/min	ΔDO/min/mL	Volume (mL)	ΔDO/min	ΔDO/min/mL	(ΔDO/min/ml average )	dilution	(U/mL)	proteins (mg/ml)	U/mg
	Crude extract culture 1	0.06	0.00042	0.007	0.08	0.00058	0.00725	0.1	0.000668	0.00668	0.00697667	1	0.00110917	2.101	0.000527924
	Crude extract culture 2	0.06	0.00047	0.00783333	0.08	0.00067	0.008375	0.1	0.000858	0.00858	0.00826278	1	0.00131364	2.92	0.000449876
															0.0004889
Strain	Fraction	NADPH ferredoxine reductase activity
C. acetobutylicum Δ1502 pCLF-cac0764		Volume (mL)	ΔDO/min	ΔDO/min/mL	Volume (mL)	ΔDO/min	ΔDO/min/mL	Volume (mL)	ΔDO/min	ΔDO/min/mL	(ΔDO/min/ml average )	dilution	(U/mL)	proteins (mg/ml)	U/mg
	Crude extract culture 1	0.0005	0.0702	140.4	0.001	0.181	181	0.0005	0.0694	138.8	153.4		19.8962	2.129	9.34534
	Crude extract culture 2	0.0005	0.0758	151.6	0.001	0.1955	195.5	0.0005	0.0905	181	176.033		22.8318	2.432	9.38808
															9.36671
Strain	Fraction	Ferredoxine NADP+ reductase activity
C. acetobutylicum Δ1502 pCLF-cac0764		Volume (mL)	ΔDO/min	ΔDO/min/mL	Volume (mL)	ΔDO/min	ΔDO/min/mL	Volume (mL)	ΔDO/min	ΔDO/min/mL	(ΔDO/min/ml average )	dilution	(U/mL)	proteins (mg/ml)	U/mg
	Crude extract Culture 1	0.0005	0.00816	16.32	0.001	0.022	22	0.0005	0.00918	18.36	18.8933		3.00371	2.129	1.41085
	Crude extract Culture 2	0.0005	0.0127	25.4	0.001	0.025	25	0.0005	0.0129	25.8	25.4		4.03816	2.432	1.66043
															1.53564
												9.36		1. 53
Strain	U/mg average
C. acetobutylicum Δ1502	0.031 +/-0.01
C. acetobutylicum Δ1502 -CA_C0764-408s::CT	0.00 +/-0.00
C. acetobutylicum Δ1502 pCLF-cac0764	1.54 +/- 0.121

## Sheet: Figure 8
					Data for Figure 8
	Well	Fluor	Type	Identifier	Replicate #	Threshold Cycle (Ct)	Ct Mean	Ct Std. Dev	Starting Quantity (SQ)	Log Starting Quantity	SQ Mean	SQ Std. Dev.	Set Point
	A01	SYBR	fabz mutant		1	18.27	18.42	0.172	0,000E+00	#NAME?	0,00E+00	0,00E+00	N/A
	A02	SYBR	fabz mutant		1	18.61	18.42	0.172	0,000E+00	#NAME?	0,00E+00	0,00E+00	N/A
	A03	SYBR	fabz mutant		1	18.39	18.42	0.172	0,000E+00	#NAME?	0,00E+00	0,00E+00	N/A
	A04	SYBR	gapC mutant		2	19.54	19.33	0.182	0,000E+00	#NAME?	0,00E+00	0,00E+00	N/A
	A05	SYBR	gapC mutant		2	19.19	19.33	0.182	0,000E+00	#NAME?	0,00E+00	0,00E+00	N/A
	A06	SYBR	gapC mutant		2	19.27	19.33	0.182	0,000E+00	#NAME?	0,00E+00	0,00E+00	N/A
	A07	SYBR	gapN mutant		3	15.54	15.33	0.212	0,000E+00	#NAME?	0,00E+00	0,00E+00	N/A
	A08	SYBR	gapN mutant		3	15.34	15.33	0.212	0,000E+00	#NAME?	0,00E+00	0,00E+00	N/A
	A09	SYBR	gapN mutant		3	15.11	15.33	0.212	0,000E+00	#NAME?	0,00E+00	0,00E+00	N/A
	B01	SYBR	fabz mutant		4	18.42	18.5	0.183	0,000E+00	#NAME?	0,00E+00	0,00E+00	N/A
	B02	SYBR	fabz mutant		4	18.71	18.5	0.183	0,000E+00	#NAME?	0,00E+00	0,00E+00	N/A
	B03	SYBR	fabz mutant		4	18.37	18.5	0.183	0,000E+00	#NAME?	0,00E+00	0,00E+00	N/A
	B04	SYBR	gapC mutant		5	19.88	19.96	0.238	0,000E+00	#NAME?	0,00E+00	0,00E+00	N/A
	B05	SYBR	gapC mutant		5	19.77	19.96	0.238	0,000E+00	#NAME?	0,00E+00	0,00E+00	N/A
	B06	SYBR	gapC mutant		5	20.23	19.96	0.238	0,000E+00	#NAME?	0,00E+00	0,00E+00	N/A
	B08	SYBR	gapN mutant		6	15.32	15.35	0.049	0,000E+00	#NAME?	0,00E+00	0,00E+00	N/A
	B09	SYBR	gapN mutant		6	15.39	15.35	0.049	0,000E+00	#NAME?	0,00E+00	0,00E+00	N/A
	C01	SYBR	fabz control		7	17.83	17.56	0.234	0,000E+00	#NAME?	0,00E+00	0,00E+00	N/A
	C02	SYBR	fabz control		7	17.4	17.56	0.234	0,000E+00	#NAME?	0,00E+00	0,00E+00	N/A
	C03	SYBR	fabz control		7	17.45	17.56	0.234	0,000E+00	#NAME?	0,00E+00	0,00E+00	N/A
	C04	SYBR	gapC control		8	19.11	19.06	0.071	0,000E+00	#NAME?	0,00E+00	0,00E+00	N/A
	C05	SYBR	gapC control		8	19.08	19.06	0.071	0,000E+00	#NAME?	0,00E+00	0,00E+00	N/A
	C06	SYBR	gapC control		8	18.98	19.06	0.071	0,000E+00	#NAME?	0,00E+00	0,00E+00	N/A
	C07	SYBR	gapN control		9	16.06	16.07	0.225	0,000E+00	#NAME?	0,00E+00	0,00E+00	N/A
	C08	SYBR	gapN control		9	15.85	16.07	0.225	0,000E+00	#NAME?	0,00E+00	0,00E+00	N/A
	C09	SYBR	gapN control		9	16.3	16.07	0.225	0,000E+00	#NAME?	0,00E+00	0,00E+00	N/A
	D01	SYBR	fabz control		11	18.41	18.16	0.23	0,000E+00	#NAME?	0,00E+00	0,00E+00	N/A
	D02	SYBR	fabz control		11	18.11	18.16	0.23	0,000E+00	#NAME?	0,00E+00	0,00E+00	N/A
	D03	SYBR	fabz control		11	17.96	18.16	0.23	0,000E+00	#NAME?	0,00E+00	0,00E+00	N/A
	D04	SYBR	gapC control		12	19.2	19.27	0.07	0,000E+00	#NAME?	0,00E+00	0,00E+00	N/A
	D05	SYBR	gapC control		12	19.28	19.27	0.07	0,000E+00	#NAME?	0,00E+00	0,00E+00	N/A
	D06	SYBR	gapC control		12	19.33	19.27	0.07	0,000E+00	#NAME?	0,00E+00	0,00E+00	N/A
	D07	SYBR	gapN control		13	17.41	17.66	0.224	0,000E+00	#NAME?	0,00E+00	0,00E+00	N/A
	D08	SYBR	gapN control		13	17.84	17.66	0.224	0,000E+00	#NAME?	0,00E+00	0,00E+00	N/A
	D09	SYBR	gapN control		13	17.74	17.66	0.224	0,000E+00	#NAME?	0,00E+00	0,00E+00	N/A
		Normalized fold expression	gapC	gapN	SD gapC	SD gapN			Normalized fold expression	gapC	gapN
		MGC Dcac1502	1	1	0.284538	0.676063			MGC Dcac1502 (1)	1	1
		MGC Dcac1502- CA_C0764-408s::CT	1.08548	4.36455	0.320456	0.678715			MGC Dcac1502 (2)	1	1
									MGC Dcac1502- CA_C0764-408s::CT (1)	1.50525	3.03143
									MGC Dcac1502- CA_C0764-408s::CT (2)	0.784584	6.27667
F

## Sheet: Supp Figure 5
		Average values and standard deviation					Statistical analysis (Student'T Test) and p values
		Data for Supp figure 5
	MGCDcac1502	MGCDcac1502 CA_C0764 408s::CT	MGCDcac1502-CA_C0764 408s::CT pCLFCA_C0764
Ethanol/Glucose (mol/mol)	0.105417	0.119854	0.113952				MGCDcac1502	MGCDcac1502 CA_C0764 408s::CT	MGCDcac1502-CA_C0764 408s::CT pCLFCA_C0764
SD	0.0615704	0.0427408	0.010847			Ethanol/Glucose (mol/mol)	0.125349	0.182292	0.112041
Butyrate/Glucose (mol/mol)	0.0197315	0.0165238	0.0773737				0.158714	0.112649	0.102233
SD	0.0104611	0.00537334	0.0169962				0.121021	0.0907062	0.11305
(Acetone + Acetoin)/Glucose (mol/mol)	0.338673	0.514181	0.115759				0.0165838	0.0937701	0.128484
SD	0.02494	0.0626222	0.0100013			pvalue		0.713348	0.793982
Butanol/Glucose (mol/mol)	0.540406	0.40842	0.682912			Butyrate/Glucose (mol/mol)	0.0175158	0.0113636	0.088894
SD	0.0194144	0.0480994	0.023035				0.0346424	0.0124468	0.0762563
							0.0101841	0.0217377	0.053753
							0.0165838	0.0205469	0.0905915
						pvalue		0.605068	0.00117605
						(Acetone + Acetoin)/Glucose (mol/mol)	0.349105	0.599073	0.119304
							0.302111	0.523786	0.128181
							0.345455	0.467614	0.109474
							0.358022	0.466251	0.106079
						pvalue		0.00200026	3.05759e-06
						Butanol/Glucose (mol/mol)	0.538833	0.476914	0.659872
							0.515235	0.406961	0.669748
							0.545499	0.374697	0.711793
							0.562057	0.375107	0.690234
						pvalue		0.00224525	7.9374e-05
			pCLFcac0764-Flasks data
																		C° [g/L]
				C° [g/L]											sample	Time of culture (h)	OD620 nm	Glucose	Lactate	Acetate	Acetoïne	Ethanol	Butyrate	Acetone	Butanol
	sample	Time of culture (h)	OD620 nm	Glucose	Lactate	Acetate	Acetoïne	Ethanol	Butyrate	Acetone	Butanol				Delta cac0764 pCLFcac076 Clone1 T0	0	0.18	59.9429	0.00562771	2.52502	0	7.24228	0.07	0	0.0989546
	Delta cac0764 pCLFcac076 Clone4 T0	0	0.21	60.0731	0.0515469	2.51702	0.108949	7.58535	0.08	0	0.0955689				Delta cac0764 pCLFcac076 Clone1 T6	255	0.74	30.9028	0.138589	1.81363	0.414074	8.10993	1.33206	0.843454	7.97696
	Delta cac0764 pCLFcac076 Clone4 T1	24	2.93	48.2576	0.238271	2.28853	0.264964	7.85972	1.42539	0.146475	2.06448
	Delta cac0764 pCLFcac076 Clone4 T2	68.5	2.23	36.0486	0.27369	1.7768	0.342102	8.24238	1.40199	0.589308	7.09783				Delta cac0764 pCLFcac076 Clone2 T0	0	0.21	59.6527	0.044934	2.52786	0	7.53281	0.065	0	0.111349
	Delta cac0764 pCLFcac076 Clone4 T3	126.5	1.42	29.8414	0.304396	1.3875	0.430756	8.41152	0.851458	0.796124	9.01654				Delta cac0764 pCLFcac076 Clone2 T7	255	0.51	28.989	0.147946	1.83296	0.371259	8.36877	1.20817	1.0218	8.55433
	Delta cac0764 pCLFcac076 Clone4 T4	187.75	0.24	29.6846	0.260778	1.3935	0.477821	8.50146	0.878588	0.828829	8.98804
															Delta cac0764 pCLFcac076 Clone4 T0	0	0.21	60.0731	0.0515469	2.51702	0.108949	7.58535	0.08	0	0.0955689
															Delta cac0764 pCLFcac076 Clone4 T6	187.75	0.24	29.6846	0.260778	1.3935	0.477821	8.50146	0.878588	0.828829	8.98804
				C° [mM]
	sample	Time of culture (h)	OD620 nm	Glucose	Lactate	Acetate	Acetoïne	Ethanol	Butyrate	Acetone	Butanol				Delta cac0764 pCLFcac076 Clone9 T0	0	0.19	58.9242	0.0338763	2.48956	0	8.35134	0.054	0	0.15432
	Delta cac0764 pCLFcac076 Clone4 T0	0	0.21	333.443	0.572247	41.914	1.23665	164.656	0.908059	0	1.28938				Delta cac0764 pCLFcac076 Clone9 T3	187.75	0.74	35.1979	0.10234	1.80367	0.355224	9.16426	1.10482	0.576863	6.88697
	Delta cac0764 pCLFcac076 Clone4 T1	24	2.93	267.86	2.64516	38.1091	3.00754	170.611	16.1792	2.52195	27.8532
	Delta cac0764 pCLFcac076 Clone4 T2	68.5	2.23	200.092	3.03837	29.5877	3.88311	178.918	15.9136	10.1465	95.7613
	Delta cac0764 pCLFcac076 Clone4 T3	126.5	1.42	165.638	3.37925	23.105	4.8894	182.589	9.66468	13.7074	121.648
	Delta cac0764 pCLFcac076 Clone4 T4	187.75	0.24	164.768	2.89502	23.2049	5.42362	184.542	9.97262	14.2705	121.263				Clone-Sample	Lactate/Glucose (mol/mol)	Acetate/Glucose (mol/mol)	Acetoïne/Glucose (mol/mol)	Ethanol/Glucose (mol/mol)	Butyrate/Glucose (mol/mol)	Acetone/Glucose (mol/mol)	Butanol/Glucose (mol/mol)	(Acetone+Acetoin)/Glucose mol/mol
															pCLF-cac0764 Clone 3	0.00895803	-0.0734906	0.0291656	0.112041	0.088894	0.0901382	0.659872	0.119304
															pCLF-cac0764 Clone 4	0.00657275	-0.0679858	0.0247652	0.102233	0.0762563	0.103415	0.669748	0.128181
															pCLF-cac0764 Clone 5	0.013471	-0.110916	0.0248288	0.11305	0.053753	0.0846447	0.711793	0.109474
															pCLF-cac0764 Clone 6	0.00564566	-0.0867252	0.030624	0.128484	0.0905915	0.0754548	0.690234	0.106079
															Average value	0.00866187	-0.0847793	0.0273459	0.113952	0.0773737	0.0884133	0.682912	0.115759
				C° [g/L]											SD	0.00349656	0.0191167	0.00300293	0.010847	0.0169962	0.0116928	0.023035	0.0100013
net production	sample	Time of culture (h)	OD	Glucose	Lactate	Acetate	Acetoïne	Ethanol	Butyrate	Acetone	Butanol
	Delta cac0764 pCLFcac076 Clone4 T0	0	0.21	60.0731	0.0515469	2.51702	-0.0497653	7.4727	-0.0222331	0	0.0955689
	Delta cac0764 pCLFcac076 Clone4 T1	24	2.93	48.2576	0.238271	2.28853	0.10625	7.74707	1.32316	0.146475	1.96891
	Delta cac0764 pCLFcac076 Clone4 T2	68.5	2.23	36.0486	0.27369	1.7768	0.183388	8.12973	1.29976	0.589308	7.00226
	Delta cac0764 pCLFcac076 Clone4 T3	126.5	1.42	29.8414	0.304396	1.3875	0.272042	8.29887	0.749225	0.796124	8.92097
	Delta cac0764 pCLFcac076 Clone4 T4	187.75	0.24	29.6846	0.260778	1.3935	0.319107	8.38881	0.776355	0.828829	8.89247
				C° [mM]
	sample	Time of culture (h)	ODX50	Glucose	Lactate	Acetate	Acetoïne	Ethanol	Butyrate	Acetone	Butanol
	Delta cac0764 pCLFcac076 Clone4 T0	0	10.5	333.443	0.572247	41.914	-0.564873	162.21	-0.252362	0	1.28938
	Delta cac0764 pCLFcac076 Clone4 T1	24	146.5	267.86	2.64516	38.1091	1.20601	168.166	15.0188	2.52195	26.5638
	Delta cac0764 pCLFcac076 Clone4 T2	68.5	111.5	200.092	3.03837	29.5877	2.08159	176.472	14.7532	10.1465	94.472
	Delta cac0764 pCLFcac076 Clone4 T3	126.5	71	165.638	3.37925	23.105	3.08787	180.144	8.50426	13.7074	120.358
	Delta cac0764 pCLFcac076 Clone4 T4	187.75	12	164.768	2.89502	23.2049	3.6221	182.096	8.8122	14.2705	119.974
